# Supplementary material for: Effect of Plant Growth Regulators on Cotton Seedling Root Growth Parameters and Enzyme Activity
Source: Plants (Basel). 2022 Nov 3;11(21):2964. doi: 10.3390/plants11212964 (PMC9657821; doi:10.3390/plants11212964)
Supplement: Supplementary file 1 [file plants-11-02964-s001.zip]

Archive with 1 entries (1 files):
- plants-1956278-supplementary.pdf
